# Supplementary material for: Interferon and Biologic Signatures in Dermatomyositis Skin: Specificity and Heterogeneity across Diseases
Source: PLoS One. 2012 Jan 3;7(1):e29161. doi: 10.1371/journal.pone.0029161 (PMC3250414; doi:10.1371/journal.pone.0029161)
Supplement: Table S2 — List of genes significantly dysregulated in DM skin. Genes significantly dysregulated in DM skin (compared to skin from healthy donors) were determined using SAM analysis as described in Methods. “Average fold change” refers to the ratio of the mean of the average expression in DM samples divided by the mean of the average expression in control (healthy) samples. (XLS) [file pone.0029161.s007.xls]

## Sheet: UP in DM
646 Genes Up-Regulated in Dermatomyositis (SAM analysis, 2-fold minimum, fdr<0.05)
LocusLink	Symbol	Name	Average fold change	Log(2) average fold change
9636	ISG15	ISG15 ubiquitin-like modifier	136.753	7.09543
116071	BATF2	Basic leucine zipper transcription factor, ATF-like 2	129.739	7.01947
3627	CXCL10	Chemokine (C-X-C motif) ligand 10	125.271	6.96891
8638	OASL	2'-5'-oligoadenylate synthetase-like	92.7034	6.53455
10561	IFI44	Interferon-induced protein 44	81.2331	6.344
9598	CSAG2	CSAG family, member 2	80.178	6.32513
10964	IFI44L	Interferon-induced protein 44-like	77.7765	6.28126
3433	IFIT2	Interferon-induced protein with tetratricopeptide repeats 2	71.2277	6.15437
3437	IFIT3	interferon-induced protein with tetratricopeptide repeats 3	62.8785	5.9745
3434	IFIT1	Interferon-induced protein with tetratricopeptide repeats 1	58.0759	5.85987
2537	IFI6	Interferon, alpha-inducible protein 6	57.4881	5.84519
4314	MMP3	Matrix metallopeptidase 3 (stromelysin 1, progelatinase)	56.4255	5.81828
374918	IGFL1	IGF-like family member 1	53.3629	5.73777
4600	MX2	Myxovirus (influenza virus) resistance 2 (mouse)	49.0208	5.61532
55008	HERC6	Hect domain and RLD 6	37.7514	5.23846
64135	IFIH1	Interferon induced with helicase C domain 1	33.5473	5.06812
54809	SAMD9	sterile alpha motif domain containing 9	33.3308	5.05878
51191	HERC5	hect domain and RLD 5	29.2157	4.86867
3507	IGHM	immunoglobulin heavy constant mu	29.0212	4.85904
27074	LAMP3	Lysosomal-associated membrane protein 3	28.2924	4.82234
3620	IDO1	Indoleamine 2,3-dioxygenase 1	28.1259	4.81383
54625	PARP14	poly (ADP-ribose) polymerase family, member 14	28.0073	4.80773
3669	ISG20	Interferon stimulated exonuclease gene 20kDa	27.6992	4.79177
684	BST2	Bone marrow stromal cell antigen 2	26.915	4.75034
94240	EPSTI1	Epithelial stromal interaction 1 (breast)	26.7042	4.73899
6352	CCL5	Chemokine (C-C motif) ligand 5	25.707	4.68409
629	CFB	Complement factor B	25.5629	4.67598
4939	OAS2	2'-5'-oligoadenylate synthetase 2, 69/71kDa	24.7691	4.63047
441168	FAM26F	family with sequence similarity 26, member F	24.574	4.61906
10346	TRIM22	Tripartite motif-containing 22	23.8685	4.57704
6772	STAT1	signal transducer and activator of transcription 1, 91kDa	22.9378	4.51965
57016	AKR1B10	Aldo-keto reductase family 1, member B10 (aldose reductase)	21.695	4.43929
2633	GBP1	Guanylate binding protein 1, interferon-inducible, 67kDa	21.6167	4.43408
3821	KLRC1	Killer cell lectin-like receptor subfamily C, member 1	21.1592	4.40321
4938	OAS1	2',5'-oligoadenylate synthetase 1, 40/46kDa	21.0088	4.39292
83666	PARP9	Poly (ADP-ribose) polymerase family, member 9	20.7973	4.37832
51365	PLA1A	Phospholipase A1 member A	19.4739	4.28347
23586	DDX58	DEAD (Asp-Glu-Ala-Asp) box polypeptide 58	18.72	4.22651
6317	SERPINB3	Serpin peptidase inhibitor, clade B (ovalbumin), member 3	17.5693	4.13498
6318	SERPINB4	Serpin peptidase inhibitor, clade B (ovalbumin), member 4	16.7208	4.06358
11274	USP18	Ubiquitin specific peptidase 18	16.6152	4.05443
91351	DDX60L	DEAD (Asp-Glu-Ala-Asp) box polypeptide 60-like	16.5413	4.048
10537	UBD	Ubiquitin D	15.529	3.9569
4599	MX1	Myxovirus (influenza virus) resistance 1, interferon-inducible protein p78 (mouse)	15.1206	3.91844
56300	IL1F9	Interleukin 1 family, member 9	15.1153	3.91793
373856	USP41	ubiquitin specific peptidase 41	14.989	3.90583
51513	ETV7	Ets variant gene 7 (TEL2 oncogene)	14.7747	3.88506
54739	XAF1	XIAP associated factor 1	14.1369	3.8214
28831	IGLJ3	immunoglobulin lambda joining 3	14.0871	3.81631
3430	IFI35	Interferon-induced protein 35	13.969	3.80416
219285	SAMD9L	Sterile alpha motif domain containing 9-like	13.7366	3.77995
9997	SCO2	SCO cytochrome oxidase deficient homolog 2 (yeast)	13.6774	3.77372
151636	DTX3L	Deltex 3-like (Drosophila)	13.5861	3.76406
8519	IFITM1	Interferon induced transmembrane protein 1 (9-27)	13.4693	3.7516
6402	SELL	Selectin L	12.7584	3.67338
10578	GNLY	Granulysin	12.7289	3.67003
6703	SPRR2D	small proline-rich protein 2D	12.4975	3.64357
2359	FPR3	Formyl peptide receptor 3	12.281	3.61836
352961	HCG26	HLA complex group 26	12.136	3.60122
4312	MMP1	Matrix metallopeptidase 1 (interstitial collagenase)	11.9794	3.58249
6706	SPRR2G	Small proline-rich protein 2G	11.2755	3.49512
10673	TNFSF13B	Tumor necrosis factor (ligand) superfamily, member 13b	10.8558	3.4404
25975	EGFL6	EGF-like-domain, multiple 6	10.4851	3.39026
3500	IGHG1	Immunoglobulin heavy constant gamma 1 (G1m marker)	10.4155	3.38066
5359	PLSCR1	Phospholipid scramblase 1	10.3276	3.36843
84648	LCE3D	Late cornified envelope 3D	9.94687	3.31424
5266	PI3	Peptidase inhibitor 3, skin-derived	9.8869	3.30552
9246	UBE2L6	Ubiquitin-conjugating enzyme E2L 6	9.872	3.30334
1236	CCR7	Chemokine (C-C motif) receptor 7	9.59451	3.26221
1230	CCR1	Chemokine (C-C motif) receptor 1	9.51594	3.25035
64761	PARP12	Poly (ADP-ribose) polymerase family, member 12	8.92983	3.15863
3535	IGL@	Immunoglobulin lambda locus	8.6107	3.10613
9111	NMI	N-myc (and STAT) interactor	8.42217	3.07419
5698	PSMB9	proteasome (prosome, macropain) subunit, beta type, 9 (large multifunctional peptidase 2)	8.40627	3.07147
5920	RARRES3	Retinoic acid receptor responder (tazarotene induced) 3	8.40352	3.07099
57674	RNF213	Ring finger protein 213	8.34187	3.06037
6398	SECTM1	Secreted and transmembrane 1	8.19452	3.03466
6348	CCL3	Chemokine (C-C motif) ligand 3	8.16299	3.0291
6890	TAP1	Transporter 1, ATP-binding cassette, sub-family B (MDR/TAP)	8.03812	3.00686
85441	PRIC285	Peroxisomal proliferator-activated receptor A interacting complex 285	7.91589	2.98475
9881	LBA1	Lupus brain antigen 1	7.76462	2.95692
3965	LGALS9	Lectin, galactoside-binding, soluble, 9	7.71342	2.94737
6773	STAT2	Signal transducer and activator of transcription 2, 113kDa	7.6497	2.9354
3902	LAG3	lymphocyte-activation gene 3	7.64042	2.93365
3034	HAL	Histidine ammonia-lyase	7.62942	2.93157
6737	TRIM21	Tripartite motif-containing 21	7.60979	2.92786
23780	APOL2	Apolipoprotein L, 2	7.57402	2.92106
220832	XM		7.42194	2.8918
10437	IFI30	Interferon, gamma-inducible protein 30	7.33183	2.87417
9381	OTOF	Otoferlin	7.26717	2.86139
4101	MAGEA2	melanoma antigen family A, 2	7.2608	2.86013
7453	WARS	Tryptophanyl-tRNA synthetase	7.23435	2.85486
3429	IFI27	Interferon, alpha-inducible protein 27	7.1757	2.84312
144383	LOC144383	similar to Interferon-induced transmembrane protein 3 (Interferon-inducible protein 1-8U)	7.16087	2.84014
9073	CLDN8	Claudin 8	6.99746	2.80683
2171	FABP5	Fatty acid binding protein 5 (psoriasis-associated)	6.93213	2.7933
9332	CD163	CD163 molecule	6.90928	2.78854
313	AOAH	Acyloxyacyl hydrolase (neutrophil)	6.83184	2.77227
55337	C19orf66	chromosome 19 open reading frame 66	6.7734	2.75988
9047	SH2D2A	SH2 domain protein 2A	6.77291	2.75977
125111	GJD3	Gap junction protein, delta 3, 31.9kDa	6.7649	2.75807
9985	REC8	REC8 homolog (yeast)	6.76317	2.7577
6401	SELE	Selectin E (endothelial adhesion molecule 1)	6.70846	2.74598
60489	APOBEC3G	apolipoprotein B mRNA editing enzyme, catalytic polypeptide-like 3G	6.65626	2.73471
51296	SLC15A3	Solute carrier family 15, member 3	6.63764	2.73067
8320	EOMES	Eomesodermin homolog (Xenopus laevis)	6.61407	2.72554
80830	APOL6	Apolipoprotein L, 6	6.58421	2.71901
5341	PLEK	Pleckstrin	6.5281	2.70666
3431	SP110	SP110 nuclear body protein	6.46601	2.69287
914	CD2	CD2 molecule	6.4473	2.68869
140691	TRIM69	Tripartite motif-containing 69	6.41875	2.68229
150271	MIAT	Myocardial infarction associated transcript (non-protein coding)	6.41784	2.68209
6700	SPRR2A	Small proline-rich protein 2A	6.40258	2.67865
5610	EIF2AK2	Eukaryotic translation initiation factor 2-alpha kinase 2	6.23404	2.64017
9427	ECEL1	Endothelin converting enzyme-like 1	5.97824	2.57972
1493	CTLA4	Cytotoxic T-lymphocyte-associated protein 4	5.76461	2.52722
6289	SAA2	Serum amyloid A2	5.73002	2.51854
383	ARG1	Arginase, liver	5.68393	2.50689
260434	PYDC1	PYD (pyrin domain) containing 1	5.65865	2.50046
10379	IRF9	Interferon regulatory factor 9	5.61913	2.49035
6891	TAP2	Transporter 2, ATP-binding cassette, sub-family B (MDR/TAP)	5.60843	2.4876
441109	LOC441109	hypothetical gene supported by AL713721	5.58657	2.48196
24138	IFIT5	Interferon-induced protein with tetratricopeptide repeats 5	5.57825	2.47981
57169	ZNFX1	Zinc finger, NFX1-type containing 1	5.53383	2.46828
3514	IGKC	Major histocompatibility complex, class I, C	5.47849	2.45378
64581	CLEC7A	C-type lectin domain family 7, member A	5.42948	2.44081
5721	PSME2	Proteasome (prosome, macropain) activator subunit 2 (PA28 beta)	5.31065	2.40889
51056	LAP3	Leucine aminopeptidase 3	5.29293	2.40407
2635	GBP3	Guanylate binding protein 1, interferon-inducible, 67kDa	5.26948	2.39766
10581	IFITM2	Interferon induced transmembrane protein 1 (9-27)	5.26732	2.39707
7706	TRIM25	Tripartite motif-containing 25	5.19913	2.37827
340198	IFITM4P	interferon induced transmembrane protein 4 pseudogene	5.19638	2.37751
1520	CTSS	Cathepsin S	5.17996	2.37294
11272	PRR4	Proline rich 4 (lacrimal)	5.17845	2.37252
11119	BTN3A1	Butyrophilin, subfamily 3, member A1	5.16342	2.36833
567	B2M	Transcribed locus, weakly similar to XP	5.16102	2.36766
79132	DHX58	DEXH (Asp-Glu-X-His) box polypeptide 58	5.13036	2.35906
3665	IRF7	Interferon regulatory factor 7	5.12938	2.35879
145864	HAPLN3	Hyaluronan and proteoglycan link protein 3	5.11468	2.35464
717	C2	Complement component 2	5.08967	2.34757
8743	TNFSF10	Tumor necrosis factor (ligand) superfamily, member 10	5.07965	2.34473
85363	TRIM5	Tripartite motif-containing 5	5.0487	2.33591
445347::6983	TARP::TRGV9	TCR gamma alternate reading frame protein	5.00984	2.32476
7318	UBA7	Ubiquitin-like modifier activating enzyme 7	4.96396	2.31149
158062	LCN6	lipocalin 6	4.91379	2.29684
140691::400368	TRIM69::XM		4.91067	2.29592
9118	INA	Internexin neuronal intermediate filament protein, alpha	4.88392	2.28804
6278	S100A7	S100 calcium binding protein A7	4.87243	2.28464
7412	VCAM1	Vascular cell adhesion molecule 1	4.84553	2.27665
84166	NLRC5	NLR family, CARD domain containing 5	4.83001	2.27203
3903	LAIR1	Leukocyte-associated immunoglobulin-like receptor 1	4.79666	2.26203
2634	GBP2	Guanylate binding protein 2, interferon-inducible	4.79386	2.26119
919	CD247	CD247 molecule	4.78884	2.25968
3105	HLA-A	Major histocompatibility complex, class I, A	4.78819	2.25948
7130	TNFAIP6	Tumor necrosis factor, alpha-induced protein 6	4.78511	2.25855
3500::3507	IGHG1::IGHM	Immunoglobulin heavy constant gamma 1 (G1m marker)	4.73347	2.2429
4069	LYZ	Lysozyme (renal amyloidosis)	4.72312	2.23974
4687	NCF1	Eukaryotic translation initiation factor 4H	4.6782	2.22595
6347	CCL2	Chemokine (C-C motif) ligand 2	4.67398	2.22465
10410	IFITM3	Interferon induced transmembrane protein 3 (1-8U)	4.66643	2.22232
58475	MS4A7	Membrane-spanning 4-domains, subfamily A, member 7	4.63879	2.21375
389386	LOC389386	similar to Cytosol aminopeptidase (Leucine aminopeptidase) (LAP) (Leucyl aminopeptidase) (Proline aminopeptidase) (Prolyl aminopeptidase) (Peptidase S)	4.62822	2.21046
84875	PARP10	Poly (ADP-ribose) polymerase family, member 10	4.62339	2.20895
8530	CST7	Cystatin F (leukocystatin)	4.60381	2.20283
5272	SERPINB9	Serpin peptidase inhibitor, clade B (ovalbumin), member 9	4.58469	2.19683
1890	TYMP	Thymidine phosphorylase	4.5638	2.19024
3579	IL8RB	interleukin 8 receptor, beta	4.54668	2.18481
4261	CIITA	Transcribed locus	4.54073	2.18292
80157	FLJ21511	Hypothetical protein FLJ21511	4.52071	2.17655
441019	LOC441019	hypothetical gene supported by X97260; BC070289	4.51869	2.1759
84659	RNASE7	Ribonuclease, RNase A family, 7	4.49599	2.16864
715	C1R	Complement component 1, r subcomponent	4.47909	2.16321
968	CD68	CD68 molecule	4.47774	2.16277
1536	CYBB	Cytochrome b-245, beta polypeptide	4.45941	2.15685
8862	APLN	Apelin	4.44947	2.15363
54440	SASH3	SAM and SH3 domain containing 3	4.41551	2.14258
4061	LY6E	Lymphocyte antigen 6 complex, locus E	4.41194	2.14141
64167	ERAP2	Endoplasmic reticulum aminopeptidase 2	4.40087	2.13779
963	CD53	CD53 molecule	4.40063	2.13771
3937	LCP2	Lymphocyte cytosolic protein 2 (SH2 domain containing leukocyte protein of 76kDa)	4.37753	2.13012
917	CD3G	CD3g molecule, gamma (CD3-TCR complex)	4.33744	2.11684
140680	C20orf96	Chromosome 20 open reading frame 96	4.31677	2.10995
6704	SPRR2E	small proline-rich protein 2E	4.30324	2.10542
56649	TMPRSS4	Transmembrane protease, serine 4	4.29492	2.10263
597	BCL2A1	BCL2-related protein A1	4.28446	2.09911
64078	SLC28A3	Solute carrier family 28 (sodium-coupled nucleoside transporter), member 3	4.26052	2.09103
53829	P2RY13	Purinergic receptor P2Y, G-protein coupled, 13	4.23476	2.08228
4067	LYN	Transcribed locus, strongly similar to NP	4.22256	2.07812
719	C3AR1	Complement component 3a receptor 1	4.19377	2.06825
27128	CYTH4	Cytohesin 4	4.17997	2.06349
8416	ANXA9	annexin A9	4.16144	2.05708
3659	IRF1	Interferon regulatory factor 1	4.11899	2.04229
330	BIRC3	Baculoviral IAP repeat-containing 3	4.1055	2.03756
80833	APOL3	Apolipoprotein L, 3	4.0802	2.02864
4818	NKG7	Natural killer cell group 7 sequence	4.07883	2.02816
4057	LTF	Lactotransferrin	4.02076	2.00747
29785	CYP2S1	Cytochrome P450, family 2, subfamily S, polypeptide 1	4.02057	2.0074
7097	TLR2	Toll-like receptor 2	4.00705	2.00254
103	ADAR	Adenosine deaminase, RNA-specific	4.00222	2.0008
6523	SLC5A1	Solute carrier family 5 (sodium/glucose cotransporter), member 1	3.99521	1.99827
10384	BTN3A3	Butyrophilin, subfamily 3, member A3	3.99477	1.99811
11226	GALNT6	UDP-N-acetyl-alpha-D-galactosamine:polypeptide N-acetylgalactosaminyltransferase 6 (GalNAc-T6)	3.96168	1.98611
3135	HLA-G	Major histocompatibility complex, class I, G	3.94115	1.97862
27350	APOBEC3C	Apolipoprotein B mRNA editing enzyme, catalytic polypeptide-like 3C	3.93856	1.97767
51316	PLAC8	Placenta-specific 8	3.93069	1.97478
6279	S100A8	S100 calcium binding protein A8	3.91384	1.96858
55509	SNFT::BATF3	Jun dimerization protein p21SNFT	3.9044	1.9651
282617	IL28B	interleukin 28B (interferon, lambda 3)	3.88537	1.95805
4318	MMP9	Matrix metallopeptidase 9 (gelatinase B, 92kDa gelatinase, 92kDa type IV collagenase)	3.85127	1.94533
259307	IL4I1	interleukin 4 induced 1	3.83702	1.93999
23643	LY96	lymphocyte antigen 96	3.83087	1.93767
925	CD8A	CD8a molecule	3.78467	1.92017
29113	C6orf15	Chromosome 6 open reading frame 15	3.75167	1.90753
256236	NAPSB	napsin B aspartic peptidase pseudogene	3.74046	1.90321
7462	LAT2	linker for activation of T cells family, member 2	3.71364	1.89284
1123	CHN1	chimerin (chimaerin) 1	3.67879	1.87923
3600	IL15	interleukin 15	3.67657	1.87836
9598	CSAG2	CSAG family, member 2	3.66201	1.87263
962	CD48	CD48 molecule	3.65949	1.87164
79412	KREMEN2	Kringle containing transmembrane protein 2	3.65272	1.86897
84868	HAVCR2	Hepatitis A virus cellular receptor 2	3.64728	1.86682
132946	ARL9	ADP-ribosylation factor-like 9	3.6252	1.85806
713	C1QB	Complement component 1, q subcomponent, B chain	3.61166	1.85266
4907	NT5E	5'-nucleotidase, ecto (CD73)	3.60237	1.84895
84448	ABLIM2	Actin binding LIM protein family, member 2	3.59867	1.84746
91353	CTA-246H3.1::IGLL3	similar to omega protein	3.5937	1.84547
116372	LYPD1	LY6/PLAUR domain containing 1	3.58452	1.84178
118788	PIK3AP1	Phosphoinositide-3-kinase adaptor protein 1	3.58219	1.84084
3635	INPP5D	Inositol polyphosphate-5-phosphatase, 145kDa	3.56686	1.83465
11118	BTN3A2	Butyrophilin, subfamily 3, member A2	3.56313	1.83314
6345	SRL	Sarcalumenin	3.55984	1.83181
87178	PNPT1	Polyribonucleotide nucleotidyltransferase 1	3.559	1.83147
6357	CCL13	Chemokine (C-C motif) ligand 13	3.54817	1.82707
375791	MGC59937	Similar to RIKEN cDNA 2310002J15 gene	3.54349	1.82517
3959	LGALS3BP	Lectin, galactoside-binding, soluble, 3 binding protein	3.54219	1.82464
196374	KRT78	keratin 78	3.52552	1.81784
3134	HLA-F	Major histocompatibility complex, class I, F	3.52425	1.81732
101	ADAM8	ADAM metallopeptidase domain 8	3.51629	1.81405
145225	C14orf83	chromosome 14 open reading frame 83	3.50822	1.81074
284348	LYPD5	LY6/PLAUR domain containing 5	3.48906	1.80284
285848	PNPLA1	patatin-like phospholipase domain containing 1	3.47262	1.79602
3683	ITGAL	Integrin, alpha L (antigen CD11A (p180), lymphocyte function-associated antigen 1; alpha polypeptide)	3.45411	1.78831
3713	IVL	Involucrin	3.43594	1.7807
646	BNC1	Basonuclin 1	3.43446	1.78008
3857	KRT9	keratin 9 (epidermolytic palmoplantar keratoderma)	3.43353	1.77969
8651	SOCS1	Suppressor of cytokine signaling 1	3.40151	1.76617
375790	AGRN	Agrin	3.39655	1.76407
66004::432355	LYNX1	Ly6/neurotoxin 1	3.38703	1.76002
79148	MMP28	Matrix metallopeptidase 28	3.3663	1.75116
25819	CCRN4L	CCR4 carbon catabolite repression 4-like (S. cerevisiae)	3.34295	1.74112
2533	FYB	FYN binding protein (FYB-120/130)	3.34094	1.74025
5696	PSMB8	Proteasome (prosome, macropain) subunit, beta type, 8 (large multifunctional peptidase 7)	3.33914	1.73948
3957	LGALS2	Lectin, galactoside-binding, soluble, 2	3.31874	1.73063
9982	FGFBP1	Fibroblast growth factor binding protein 1	3.31375	1.72846
7096	TLR1	toll-like receptor 1	3.31009	1.72687
5699	PSMB10	Proteasome (prosome, macropain) subunit, beta type, 10	3.307	1.72552
127829	ARL8A	ADP-ribosylation factor-like 8A	3.30468	1.72451
80832	APOL4	Apolipoprotein L, 4	3.27924	1.71336
8547	FCN3	Ficolin (collagen/fibrinogen domain containing) 3 (Hakata antigen)	3.25176	1.70122
338442	NIACR1	Niacin receptor 1	3.25102	1.70089
341346	LOC341346	hypothetical LOC341346	3.2431	1.69737
128346	C1orf162	Chromosome 1 open reading frame 162	3.22673	1.69007
3055	HCK	hemopoietic cell kinase	3.2246	1.68912
3575	IL7R	Interleukin 7 receptor	3.22261	1.68823
720	C4A	complement component 4A (Rodgers blood group)	3.21366	1.68422
4615	MYD88	Myeloid differentiation primary response gene (88)	3.21101	1.68303
402457	LOC402457	similar to unc-93 homolog B1; unc93 (C.elegans) homolog B; unc-93 related protein; unc93 (C. elegans) homolog B1	3.19426	1.67548
285296	LOC285296	similar to unc-93 homolog B1	3.18632	1.67189
84966	IGSF21	Immunoglobin superfamily, member 21	3.18192	1.6699
915	CD3D	CD3d molecule, delta (CD3-TCR complex)	3.18153	1.66972
6701	SPRR2B	small proline-rich protein 2B	3.17067	1.66479
3560	IL2RB	Interleukin 2 receptor, beta	3.16142	1.66057
7051	TGM1	Transglutaminase 1 (K polypeptide epidermal type I, protein-glutamine-gamma-glutamyltransferase)	3.15	1.65535
8710	SERPINB7	Serpin peptidase inhibitor, clade B (ovalbumin), member 7	3.14321	1.65224
5788	PTPRC	protein tyrosine phosphatase, receptor type, C	3.12012	1.6416
6955::28755	TRA@::TRAC	T cell receptor delta locus	3.10568	1.63491
57714	KIAA1618	KIAA1618	3.10014	1.63234
128488	WFDC12	WAP four-disulfide core domain 12	3.09231	1.62868
55803	ADAP2	ArfGAP with dual PH domains 2	3.07312	1.6197
57194	ATP10A	ATPase, class V, type 10A	3.06843	1.6175
57480	PLEKHG1	Pleckstrin homology domain containing, family G (with RhoGef domain) member 1	3.0646	1.6157
9603	NFE2L3	Nuclear factor (erythroid-derived 2)-like 3	3.05895	1.61304
79887	PLBD1	Phospholipase B domain containing 1	3.05518	1.61126
57705	WDFY4	WDFY family member 4	3.05417	1.61078
3492	IGH@	immunoglobulin heavy locus	3.05158	1.60956
114769	COP1::CASP1	Caspase-1 dominant-negative inhibitor pseudo-ICE	3.04816	1.60794
5880	RAC2	Ras-related C3 botulinum toxin substrate 2 (rho family, small GTP binding protein Rac2)	3.04634	1.60708
6280	S100A9	S100 calcium binding protein A9	3.04594	1.60689
8838	WISP3	WNT1 inducible signaling pathway protein 3	3.04176	1.60491
10123	ARL4C	ADP-ribosylation factor-like 4C	3.03978	1.60397
57612	KIAA1466	Transcribed locus	3.03633	1.60233
5724	PTAFR	platelet-activating factor receptor	3.02122	1.59513
7454	WAS	Wiskott-Aldrich syndrome (eczema-thrombocytopenia)	3.02083	1.59495
55281	TMEM140	transmembrane protein 140	3.01705	1.59314
241	ALOX5AP	Arachidonate 5-lipoxygenase-activating protein	2.97378	1.5723
11262	SP140	SP140 nuclear body protein	2.96894	1.56995
27071	DAPP1	Dual adaptor of phosphotyrosine and 3-phosphoinositides	2.96491	1.56799
6590	SLPI	Secretory leukocyte peptidase inhibitor	2.95756	1.56441
284219	AK094436::LOC284219	Transcribed locus	2.95695	1.56411
255231	MCOLN2	mucolipin 2	2.95527	1.56329
256586	LYSMD2	LysM, putative peptidoglycan-binding, domain containing 2	2.95471	1.56301
84940	CORO6	Coronin 6	2.94009	1.55586
10752	CHL1	Cell adhesion molecule with homology to L1CAM (close homolog of L1)	2.93755	1.55461
114548	CIAS1::NLRP3	Cold autoinflammatory syndrome 1	2.93701	1.55435
27253	PCDH17	Protocadherin 17	2.93068	1.55123
9450	LY86	lymphocyte antigen 86	2.93059	1.55119
29943	PADI1	Peptidyl arginine deiminase, type I	2.9293	1.55056
7124	TNF	Tumor necrosis factor (TNF superfamily, member 2)	2.92278	1.54734
699	BUB1	Budding uninhibited by benzimidazoles 1 homolog (yeast)	2.90666	1.53936
197135	PATL2	Protein associated with topoisomerase II homolog 2 (yeast)	2.90493	1.53851
8771	TNFRSF6B	Tumor necrosis factor receptor superfamily, member 6b, decoy	2.90239	1.53724
84419	C15orf48	Chromosome 15 open reading frame 48	2.90231	1.5372
57125	PLXDC1	Plexin domain containing 1	2.89317	1.53265
79792	GSDMD	Gasdermin D	2.87876	1.52545
6288	SAA1	Serum amyloid A1	2.86282	1.51744
1475	CSTA	Cystatin A (stefin A)	2.85976	1.51589
144406	WDR66	Proteasome (prosome, macropain) 26S subunit, non-ATPase, 9	2.85504	1.51351
6578	SLCO2A1	Solute carrier organic anion transporter family, member 2A1	2.84516	1.50851
23533	PIK3R5	Phosphoinositide-3-kinase, regulatory subunit 5	2.84262	1.50722
25928	SOSTDC1	sclerostin domain containing 1	2.8369	1.50431
9635	CLCA2	Chloride channel accessory 2	2.83483	1.50326
56829	ZC3HAV1	Zinc finger CCCH-type, antiviral 1	2.83179	1.50171
9787	DLGAP5	Discs, large (Drosophila) homolog-associated protein 5	2.82188	1.49666
51762	RAB8B	RAB8B, member RAS oncogene family	2.81482	1.49304
26799	RNU50::SNORD50A	RNA, U50 small nuclear	2.81466	1.49296
284134	LOC284134	hypothetical LOC284134	2.8099	1.49052
1375::1120	CPT1B::CHKB	Carnitine palmitoyltransferase 1B (muscle)	2.80986	1.4905
197259	MLKL	Mixed lineage kinase domain-like	2.80697	1.48901
10475	TRIM38	Tripartite motif-containing 38	2.80217	1.48654
54829	ASPN	Asporin	2.79457	1.48263
3512	IGJ	Immunoglobulin J polypeptide, linker protein for immunoglobulin alpha and mu polypeptides	2.79281	1.48172
81788	NUAK2	NUAK family, SNF1-like kinase, 2	2.78721	1.47882
56833	SLAMF8	SLAM family member 8	2.77918	1.47466
3117	HLA-DQA1	Major histocompatibility complex, class II, DQ alpha 1	2.77244	1.47116
5271	SERPINB8	Serpin peptidase inhibitor, clade B (ovalbumin), member 8	2.74922	1.45902
5552	SRGN	Serglycin	2.74835	1.45857
197358	NLRC3	NLR family, CARD domain containing 3	2.74418	1.45638
55640	FLVCR2	Feline leukemia virus subgroup C cellular receptor family, member 2	2.74394	1.45625
11054	OGFR	Opioid growth factor receptor	2.74335	1.45594
9955	HS3ST3A1	Heparan sulfate (glucosamine) 3-O-sulfotransferase 3A1	2.74253	1.45551
132671	SPATA18	Spermatogenesis associated 18 homolog (rat)	2.73202	1.44997
5368	PNOC	Prepronociceptin	2.72838	1.44805
2766	GMPR	Guanosine monophosphate reductase	2.72418	1.44582
5371	PML	Promyelocytic leukemia	2.71516	1.44104
155038	GIMAP8	GTPase, IMAP family member 8	2.70938	1.43796
221472	FGD2	FYVE, RhoGEF and PH domain containing 2	2.70195	1.434
952	CD38	CD38 molecule	2.6964	1.43104
340152	ZC3H12D	Zinc finger CCCH-type containing 12D	2.69144	1.42838
51411	BIN2	Bridging integrator 2	2.68402	1.4244
2207	FCER1G	Fc fragment of IgE, high affinity I, receptor for; gamma polypeptide	2.68108	1.42281
9046	DOK2	Docking protein 2, 56kDa	2.67427	1.41915
51177	PLEKHO1	Pleckstrin homology domain containing, family O member 1	2.67089	1.41732
337876	CHSY3	Chondroitin sulfate synthase 3	2.66586	1.4146
10205	MPZL2	Myelin protein zero-like 2	2.66415	1.41368
6955	TRA@	T cell receptor alpha locus	2.66361	1.41338
2161	F12	Coagulation factor XII (Hageman factor)	2.66295	1.41302
79000	C1orf135	Chromosome 1 open reading frame 135	2.65136	1.40673
9615	GDA	Guanine deaminase	2.64709	1.40441
3112	HLA-DOB	major histocompatibility complex, class II, DO beta	2.64547	1.40352
2982	GUCY1A3	Guanylate cyclase 1, soluble, alpha 3	2.64407	1.40276
53840	TRIM34	Tripartite motif-containing 6	2.64166	1.40144
6566	SLC16A1	Solute carrier family 16, member 1 (monocarboxylic acid transporter 1)	2.63587	1.39828
5778	PTPN7	Protein tyrosine phosphatase, non-receptor type 7	2.63334	1.39689
80326	WNT10A	Wingless-type MMTV integration site family, member 10A	2.63051	1.39534
1776	DNASE1L3	Deoxyribonuclease I-like 3	2.62923	1.39464
286333	C9orf109	chromosome 9 open reading frame 109	2.62907	1.39455
167465	ZNF366	Zinc finger protein 366	2.6269	1.39336
3004	GZMM	Granzyme M (lymphocyte met-ase 1)	2.62419	1.39187
221393	GPR115	Transcribed locus	2.62321	1.39134
286059	LOC286059	hypothetical protein LOC286059	2.62212	1.39074
401212	LOC401212	hypothetical gene supported by BX640700	2.61876	1.38889
51246	SHISA5	Shisa homolog 5 (Xenopus laevis)	2.60964	1.38385
64926	RASAL3	RAS protein activator like 3	2.60702	1.3824
64231	MS4A6A	Membrane-spanning 4-domains, subfamily A, member 6A	2.60645	1.38209
57590	WDFY1	Transcribed locus	2.60527	1.38143
51554	CCRL1	Chemokine (C-C motif) receptor-like 1	2.60443	1.38097
51667	NUB1	negative regulator of ubiquitin-like proteins 1	2.60225	1.37976
26085	KLK13	Kallikrein-related peptidase 13	2.60207	1.37966
51155	HN1	Hematological and neurological expressed 1	2.5989	1.3779
51131	PHF11	PHD finger protein 11	2.59854	1.3777
9641	IKBKE	Inhibitor of kappa light polypeptide gene enhancer in B-cells, kinase epsilon	2.59414	1.37526
6273	S100A2	S100 calcium binding protein A2	2.59255	1.37437
11182	SLC2A6	Solute carrier family 2 (facilitated glucose transporter), member 6	2.5858	1.37061
121214	SDR-O	orphan short-chain dehydrogenase / reductase	2.58356	1.36936
117583	PARD3B	par-3 partitioning defective 3 homolog B (C. elegans)	2.58166	1.3683
4502	MT2A	metallothionein 2A	2.58108	1.36797
57214	KIAA1199	KIAA1199	2.58019	1.36748
9963	SLC23A1	Solute carrier family 23 (nucleobase transporters), member 1	2.57702	1.3657
51338	MS4A4A	Membrane-spanning 4-domains, subfamily A, member 4	2.57623	1.36526
3108	HLA-DMA	Major histocompatibility complex, class II, DM alpha	2.55993	1.35611
26499	PLEK2	Pleckstrin 2	2.55975	1.356
5228	PGF	Placental growth factor	2.5596	1.35592
114787	GPRIN1	G protein regulated inducer of neurite outgrowth 1	2.55609	1.35394
11025	LILRB3	leukocyte immunoglobulin-like receptor, subfamily B (with TM and ITIM domains), member 3	2.55064	1.35086
7133	TNFRSF1B	Tumor necrosis factor receptor superfamily, member 1B	2.54815	1.34945
8728	ADAM19	ADAM metallopeptidase domain 19 (meltrin beta)	2.5445	1.34738
55303	GIMAP4	GTPase, IMAP family member 4	2.54177	1.34583
54900	LAX1	Lymphocyte transmembrane adaptor 1	2.54132	1.34558
284366	KLK9	kallikrein 9	2.54115	1.34548
150696	PROM2	Prominin 2	2.53776	1.34356
26034	IPCEF1	Interaction protein for cytohesin exchange factors 1	2.53673	1.34297
7127	TNFAIP2	Tumor necrosis factor, alpha-induced protein 2	2.53666	1.34293
3084	NRG1	Neuregulin 1	2.52931	1.33874
6775	STAT4	Signal transducer and activator of transcription 4	2.52482	1.33618
84518	CNFN	Cornifelin	2.52088	1.33393
9830	TRIM14	Tripartite motif-containing 14	2.52061	1.33378
117854	TRIM6	tripartite motif-containing 6	2.50931	1.32729
7052	TGM2	Transglutaminase 2 (C polypeptide, protein-glutamine-gamma-glutamyltransferase)	2.50618	1.32549
59344	ALOXE3	Arachidonate lipoxygenase 3	2.50037	1.32214
7272	TTK	TTK protein kinase	2.49561	1.31939
7298	TYMS	Thymidylate synthetase	2.49347	1.31816
92241	RCSD1	RCSD domain containing 1	2.48897	1.31555
9806	SPOCK2	Sparc/osteonectin, cwcv and kazal-like domains proteoglycan (testican) 2	2.48709	1.31446
23406	COTL1	Coactosin-like 1 (Dictyostelium)	2.4846	1.31301
55165	CEP55	Centrosomal protein 55kDa	2.48455	1.31298
3702	ITK	IL2-inducible T-cell kinase	2.48219	1.31162
80183	C13orf18	Chromosome 13 open reading frame 18	2.48208	1.31155
56938	ARNTL2	Aryl hydrocarbon receptor nuclear translocator-like 2	2.48195	1.31147
2268	FGR	Gardner-Rasheed feline sarcoma viral (v-fgr) oncogene homolog	2.47549	1.30771
581	BAX	BCL2-associated X protein	2.47481	1.30732
113763	C7orf29	chromosome 7 open reading frame 29	2.4747	1.30726
8362	HIST1H4K	histone 1, H4k	2.47233	1.30587
845	CASQ2	Calsequestrin 2 (cardiac muscle)	2.47057	1.30485
7498	XDH	Xanthine dehydrogenase	2.47054	1.30483
5522	PPP2R2C	Protein phosphatase 2 (formerly 2A), regulatory subunit B, gamma isoform	2.46921	1.30405
8605	PLA2G4C	Phospholipase A2, group IVC (cytosolic, calcium-independent)	2.46738	1.30298
55911	APOB48R	Apolipoprotein B48 receptor	2.46517	1.30168
80342	TRAF3IP3	TRAF3 interacting protein 3	2.46509	1.30164
5293	PIK3CD	Phosphoinositide-3-kinase, catalytic, delta polypeptide	2.4619	1.29977
716	C1S	Complement component 1, s subcomponent	2.46115	1.29933
834	CASP1	caspase 1, apoptosis-related cysteine peptidase (interleukin 1, beta, convertase)	2.45988	1.29859
10747	MASP2	mannan-binding lectin serine peptidase 2	2.45488	1.29565
112597	NCRNA00152	non-protein coding RNA 152	2.45208	1.294
134285	PRP2::TMEM171	proline-rich protein PRP2	2.45042	1.29303
25902	MTHFD1L	Methylenetetrahydrofolate dehydrogenase (NADP+ dependent) 1-like	2.44658	1.29077
55355	HJURP	Holliday junction recognition protein	2.43736	1.28532
55	ACPP	Acid phosphatase, prostate	2.43409	1.28338
84628	NTNG2	Netrin G2	2.43079	1.28142
675	BRCA2	Breast cancer 2, early onset	2.42682	1.27907
29887	SNX10	Sorting nexin 10	2.42633	1.27877
5676	PSG7	pregnancy specific beta-1-glycoprotein 7	2.42626	1.27874
56971	CEACAM19	Carcinoembryonic antigen-related cell adhesion molecule 19	2.42292	1.27675
8363	HIST1H4J	Histone cluster 1, H4h	2.42071	1.27543
3672	ITGA1	integrin, alpha 1	2.41533	1.27222
6503	SLA	Src-like-adaptor	2.41216	1.27033
26999	CYFIP2	Cytoplasmic FMR1 interacting protein 2	2.40893	1.26839
6376	CX3CL1	Chemokine (C-X3-C motif) ligand 1	2.407	1.26724
4842	NOS1	nitric oxide synthase 1 (neuronal)	2.40427	1.2656
4747	NEFL	Neurofilament, light polypeptide	2.40306	1.26487
391123	AK096506	Transcribed locus	2.39994	1.263
25893	TRIM58	Tripartite motif-containing 58	2.39968	1.26284
93349	LOC93349::SP140L	hypothetical protein BC004921	2.39931	1.26262
256380	SCML4	sex comb on midleg-like 4 (Drosophila)	2.39881	1.26232
1573	CYP2J2	Cytochrome P450, family 2, subfamily J, polypeptide 2	2.39579	1.2605
54346	UNC93A	Unc-93 homolog A (C. elegans)	2.39243	1.25847
81553	FAM49A	Family with sequence similarity 49, member A	2.38915	1.2565
54	ACP5::11	acid phosphatase 5, tartrate resistant	2.3868	1.25508
8337::723790	HIST2H2AA3::NM		2.3848	1.25387
5672	PSG4	pregnancy specific beta-1-glycoprotein 4	2.38324	1.25292
8942	KYNU	Kynureninase (L-kynurenine hydrolase)	2.38038	1.25119
4542	MYO1F	Myosin IF	2.3711	1.24556
285479	LOC285479	hypothetical gene supported by NM	2.36896	1.24426
6039	RNASE6	Ribonuclease, RNase A family, k6	2.36691	1.24301
5330	PLCB2	Phospholipase C, beta 2	2.36592	1.2424
55619	DOCK10	Dedicator of cytokinesis 10	2.35839	1.2378
26157	GIMAP2	GTPase, IMAP family member 2	2.35458	1.23547
332	BIRC5	Baculoviral IAP repeat-containing 5	2.35067	1.23307
6909	TBX2	T-box 2	2.35054	1.23299
1311	COMP	Cartilage oligomeric matrix protein	2.34899	1.23204
64005	MYO1G	Myosin IG	2.34723	1.23096
64127	CARD15::NOD2	Caspase recruitment domain family, member 15	2.3463	1.23038
59	ACTA2::11	actin, alpha 2, smooth muscle, aorta	2.34422	1.22911
55332	DRAM	Damage-regulated autophagy modulator	2.34404	1.229
93082	LINCR	likely ortholog of mouse lung-inducible Neutralized-related C3HC4 RING domain protein	2.34385	1.22888
11332	ACOT7	Acyl-CoA thioesterase 7	2.34033	1.22671
961	CD47	CD47 molecule	2.33789	1.2252
64333	ARHGAP9	Rho GTPase activating protein 9	2.33583	1.22394
93273	LEMD1	LEM domain containing 1	2.33223	1.22171
6095	RORA	RAR-related orphan receptor A	2.32975	1.22017
10866	HCP5	HLA complex P5	2.32688	1.2184
26154	ABCA12	ATP-binding cassette, sub-family A (ABC1), member 12	2.32584	1.21775
10268	RAMP3	Receptor (G protein-coupled) activity modifying protein 3	2.32517	1.21734
9244	CRLF1	Cytokine receptor-like factor 1	2.32333	1.2162
255620	LOC255620	hypothetical gene supported by NM	2.32024	1.21427
840	CASP7	Caspase 7, apoptosis-related cysteine peptidase	2.31974	1.21396
3106	HLA-B	Major histocompatibility complex, class I, B	2.31766	1.21267
26585	GREM1	Gremlin 1, cysteine knot superfamily, homolog (Xenopus laevis)	2.31184	1.20904
26010	LOC26010	Viral DNA polymerase-transactivated protein 6	2.31082	1.2084
50515	CHST11	Carbohydrate (chondroitin 4) sulfotransferase 11	2.30611	1.20546
9180	OSMR	Oncostatin M receptor	2.30269	1.20332
5429	POLH	polymerase (DNA directed), eta	2.29597	1.1991
27445	PCLO	Piccolo (presynaptic cytomatrix protein)	2.2957	1.19894
9473	C1orf38	Chromosome 1 open reading frame 38	2.29391	1.19781
6993	DYNLT1	Dynein, light chain, Tctex-type 1	2.29054	1.19569
3936	LCP1	Lymphocyte cytosolic protein 1 (L-plastin)	2.28713	1.19354
128553	TSHZ2	Teashirt zinc finger homeobox 2	2.28514	1.19228
9721	KIAA0514::GPRIN2	KIAA0514	2.28263	1.1907
2643	GCH1	GTP cyclohydrolase 1	2.28257	1.19066
441295	OR2A9P	Transcribed locus, moderately similar to NP	2.27491	1.18581
29797	POM121L8P	POM121 membrane glycoprotein-like 8 (rat) pseudogene	2.2749	1.1858
891	CCNB1	Cyclin B1	2.27363	1.185
50506	DUOX2	Dual oxidase 2	2.27156	1.18368
3759	KCNJ2	Potassium inwardly-rectifying channel, subfamily J, member 2	2.27154	1.18367
3823	KLRC3	killer cell lectin-like receptor subfamily C, member 3	2.27143	1.1836
6282	S100A11	S100 calcium binding protein A11	2.27134	1.18354
6693	SPN	Sialophorin	2.27087	1.18325
83882	TSPAN10	Tetraspanin 10	2.26619	1.18027
1907	EDN2	Endothelin 2	2.26611	1.18022
79689	STEAP4	STEAP family member 4	2.26374	1.17871
10906	TRAFD1	TRAF-type zinc finger domain containing 1	2.26345	1.17852
3107	HLA-C	Major histocompatibility complex, class I, C	2.26089	1.17689
256394	SERPINA11	Serpin peptidase inhibitor, clade A (alpha-1 antiproteinase, antitrypsin), member 11	2.26026	1.17649
23504	RIMBP2	RIMS binding protein 2	2.25968	1.17612
841	CASP8	caspase 8, apoptosis-related cysteine peptidase	2.25756	1.17477
168537	GIMAP7	GTPase, IMAP family member 7	2.25731	1.17461
144110	TMEM86A	Transmembrane protein 86A	2.25589	1.1737
29108	PYCARD	PYD and CARD domain containing	2.25535	1.17335
11277	TREX1	three prime repair exonuclease 1	2.25099	1.17056
9582	APOBEC3B	Apolipoprotein B mRNA editing enzyme, catalytic polypeptide-like 3B	2.24905	1.16932
9938	ARHGAP25	Rho GTPase activating protein 25	2.2473	1.16819
9308	CD83	CD83 molecule	2.24331	1.16563
388121	TNFAIP8L3	tumor necrosis factor, alpha-induced protein 8-like 3	2.24271	1.16524
3833	KIFC1	Kinesin family member C1	2.23835	1.16244
94025	MUC16	Mucin 16, cell surface associated	2.23788	1.16213
399563		hypothetical protein FLJ43806	2.2371	1.16163
55959	SULF2	Sulfatase 2	2.23539	1.16052
23070	FTSJD2	FtsJ methyltransferase domain containing 2	2.2332	1.15911
7503	XIST	X (inactive)-specific transcript (non-protein coding)	2.23161	1.15808
4495	MT1G	Metallothionein 1G	2.23053	1.15739
4660	PPP1R12B	Protein phosphatase 1, regulatory (inhibitor) subunit 12B	2.2283	1.15594
3566	IL4R	Interleukin 4 receptor	2.22805	1.15578
85301	COL27A1	Collagen, type XXVII, alpha 1	2.22751	1.15543
8795	TNFRSF10B	Tumor necrosis factor receptor superfamily, member 10b	2.22747	1.15541
10161	P2RY5	Purinergic receptor P2Y, G-protein coupled, 5	2.22573	1.15428
120224	TMEM45B	Transmembrane protein 45B	2.22311	1.15258
1823	DSC1	Desmocollin 1	2.22056	1.15092
88523	RP11-298P3.3	CG016	2.22048	1.15087
54149	C21orf91	Chromosome 21 open reading frame 91	2.21886	1.14982
64782	AEN	Apoptosis enhancing nuclease	2.21556	1.14767
196883	ADCY4	Adenylate cyclase 4	2.20606	1.14147
90381	C15orf42	chromosome 15 open reading frame 42	2.20226	1.13899
1308	COL17A1	Collagen, type XVII, alpha 1	2.20023	1.13765
6291	SAA4	serum amyloid A4, constitutive	2.19249	1.13257
390533	XM		2.19233	1.13246
147841	SPBC24	Spindle pole body component 24 homolog (S. cerevisiae)	2.19147	1.1319
3071	NCKAP1L	NCK-associated protein 1-like	2.17453	1.1207
80055	PGAP1	Post-GPI attachment to proteins 1	2.1731	1.11975
4149	MAX	MYC associated factor X	2.16667	1.11548
9683	N4BP1	NEDD4 binding protein 1	2.16623	1.11519
113130	CDCA5	Cell division cycle associated 5	2.16609	1.1151
26256	CABYR	Calcium binding tyrosine-(Y)-phosphorylation regulated	2.16588	1.11496
3561	IL2RG	Interleukin 2 receptor, gamma (severe combined immunodeficiency)	2.16288	1.11296
2617	GARS	Glycyl-tRNA synthetase	2.16201	1.11237
2078	ERG	V-ets erythroblastosis virus E26 oncogene homolog (avian)	2.16165	1.11213
89857	KLHL6	Transcribed locus	2.15921	1.1105
114991	ZNF618	Zinc finger protein 618	2.15862	1.11011
29089	UBE2T	Ubiquitin-conjugating enzyme E2T (putative)	2.15563	1.10811
57451	ODZ2	odz, odd Oz/ten-m homolog 2 (Drosophila)	2.15485	1.10759
79651	RHBDF2	Rhomboid 5 homolog 2 (Drosophila)	2.15109	1.10507
29775	CARD10	caspase recruitment domain family, member 10	2.15076	1.10485
930	CD19	CD19 molecule	2.14858	1.10338
6790	AURKA	Aurora kinase A	2.14626	1.10183
441561	LOC441561	similar to Cathepsin L, preproprotein	2.14404	1.10033
85388::26822	RNU14B::RNU14	RNA, U14B small nucleolar	2.14339	1.09989
639	PRDM1	PR domain containing 1, with ZNF domain	2.14153	1.09864
51510	CHMP5	chromatin modifying protein 5	2.13951	1.09728
22996	TTC39A	Tetratricopeptide repeat domain 39A	2.13887	1.09685
57664	PLEKHA4	Pleckstrin homology domain containing, family A (phosphoinositide binding specific) member 4	2.13789	1.09619
5122	PCSK1	Proprotein convertase subtilisin/kexin type 1	2.13627	1.0951
1164	CKS2	CDC28 protein kinase regulatory subunit 2	2.13603	1.09493
132320	SCLT1	sodium channel and clathrin linker 1	2.13514	1.09433
199	AIF1	Allograft inflammatory factor 1	2.13469	1.09403
23397	NCAPH	Non-SMC condensin I complex, subunit H	2.13186	1.09211
374403	TBC1D10C	TBC1 domain family, member 10C	2.13046	1.09116
7305	TYROBP	TYRO protein tyrosine kinase binding protein	2.12768	1.08928
389217	LOC389217	similar to SET protein (Phosphatase 2A inhibitor I2PP2A) (I-2PP2A) (Template-activating factor I) (TAF-I) (HLA-DR associated protein II) (PHAPII) (Inhibitor of granzyme A-activated DNase) (IGAAD)	2.12757	1.08921
65009	NDRG4	NDRG family member 4	2.126	1.08814
4192	MDK	Midkine (neurite growth-promoting factor 2)	2.12503	1.08748
1288	COL4A6	Collagen, type IV, alpha 6	2.12374	1.08661
10870	HCST	Hematopoietic cell signal transducer	2.12221	1.08557
6892	TAPBP	Transcribed locus, strongly similar to XP	2.1193	1.08359
221718	C6orf218	Chromosome 6 open reading frame 218	2.11795	1.08267
6541	SLC7A1	Solute carrier family 7 (cationic amino acid transporter, y+ system), member 1	2.11691	1.08196
11035	RIPK3	Receptor-interacting serine-threonine kinase 3	2.10854	1.07624
81610	FAM83D	Family with sequence similarity 83, member D	2.10572	1.07431
25816	TNFAIP8	tumor necrosis factor, alpha-induced protein 8	2.10562	1.07424
257106	ARHGAP30	Rho GTPase activating protein 30	2.09908	1.06976
79713	TMEM149	Transmembrane protein 149	2.09785	1.06891
79993	ELOVL7	ELOVL family member 7, elongation of long chain fatty acids (yeast)	2.09657	1.06803
4478	MSN	Moesin	2.0948	1.06682
58985	IL22RA1	Interleukin 22 receptor, alpha 1	2.09379	1.06612
286334::114991	LOC286334::ZNF618	Zinc finger protein 618	2.0932	1.06571
50856	CLEC4A	C-type lectin domain family 4, member A	2.09167	1.06466
23585	TMEM50A	Transmembrane protein 50A	2.09028	1.0637
6648	SOD2	Superoxide dismutase 2, mitochondrial	2.0876	1.06185
7456	WIPF1	WAS/WASL interacting protein family, member 1	2.08701	1.06144
84632	AFAP1L2	Actin filament associated protein 1-like 2	2.08495	1.06002
84674	CARD6	Caspase recruitment domain family, member 6	2.08096	1.05725
3133	HLA-E	Proline rich 3	2.07985	1.05648
92162	TMEM88	Transmembrane protein 88	2.07893	1.05584
7851	MALL	Mal, T-cell differentiation protein-like	2.0783	1.05541
10112	KIF20A	kinesin family member 20A	2.07357	1.05212
6624	FSCN1	Fascin homolog 1, actin-bundling protein (Strongylocentrotus purpuratus)	2.07106	1.05037
196996	GRAMD2	GRAM domain containing 2	2.07043	1.04993
8918::440235	HERC2P6::XM		2.07023	1.04979
203274	LOC203274	Hypothetical protein LOC203274	2.06196	1.04401
54718	BTN2A3	Butyrophilin, subfamily 2, member A3	2.06122	1.0435
81930	KIF18A	kinesin family member 18A	2.05222	1.03718
9120	SLC16A6	Solute carrier family 16, member 6 (monocarboxylic acid transporter 7)	2.05172	1.03684
54509	RHOF	Ras homolog gene family, member F (in filopodia)	2.05025	1.0358
55771	PRR11	Proline rich 11	2.04915	1.03503
4778	NFE2	Nuclear factor (erythroid-derived 2), 45kDa	2.04846	1.03454
26511	CHIC2	Cysteine-rich hydrophobic domain 2	2.04437	1.03165
9088	PKMYT1	Protein kinase, membrane associated tyrosine/threonine 1	2.043	1.03069
440667	XM		2.04184	1.02987
1062	CENPE	Centromere protein E, 312kDa	2.04179	1.02983
27341	RRP7A	Ribosomal RNA processing 7 homolog A (S. cerevisiae)	2.04069	1.02906
8836	GGH	Gamma-glutamyl hydrolase (conjugase, folylpolygammaglutamyl hydrolase)	2.03815	1.02726
147650	NCRNA00085	Non-protein coding RNA 85	2.0378	1.02701
23213	SULF1	Sulfatase 1	2.03588	1.02565
440449	LOC440449	hypothetical gene supported by AF086204	2.03358	1.02402
124220	ZG16B	Zymogen granule protein 16 homolog B (rat)	2.03248	1.02324
9404	LPXN	Leupaxin	2.03223	1.02307
59274	MESDC1	Mesoderm development candidate 1	2.03159	1.02261
4288	MKI67	Antigen identified by monoclonal antibody Ki-67	2.0281	1.02013
7075	TIE1	Tyrosine kinase with immunoglobulin-like and EGF-like domains 1	2.02565	1.01839
55214	LEPREL1	Leprecan-like 1	2.02525	1.0181
54877	ZCCHC2	Zinc finger, CCHC domain containing 2	2.02184	1.01567
283234	CCDC88B	coiled-coil domain containing 88B	2.0182	1.01307
1001	CDH3	cadherin 3, type 1, P-cadherin (placental)	2.01691	1.01215
6507	SLC1A3	solute carrier family 1 (glial high affinity glutamate transporter), member 3	2.01572	1.01129
8091	HMGA2	High mobility group AT-hook 2	2.01529	1.01099
249	ALPL	Alkaline phosphatase, liver/bone/kidney	2.01496	1.01075
389118	LOC389118	VLLR9392	2.01352	1.00972
54518	APBB1IP	Amyloid beta (A4) precursor protein-binding, family B, member 1 interacting protein	2.01191	1.00856
2706	GJB2	gap junction protein, beta 2, 26kDa	2.01136	1.00817
9262	STK17B	Serine/threonine kinase 17b	2.0109	1.00784
7447	VSNL1	Visinin-like 1	2.00997	1.00718
83937	RASSF4	Ras association (RalGDS/AF-6) domain family member 4	2.0076	1.00547
23179	RGL1	Ral guanine nucleotide dissociation stimulator-like 1	2.00751	1.00541
8226	HDHD1A	Haloacid dehalogenase-like hydrolase domain containing 1A	2.00694	1.005
155006	TMEM213	transmembrane protein 213	2.00388	1.0028
91181	NUP210L	Nucleoporin 210kDa-like	2.0037	1.00267
1828	DSG1	Desmoglein 1	2.00183	1.00132
2760	GM2A	GM2 ganglioside activator	2.00086	1.00062
642	BLMH	Bleomycin hydrolase	2.00027	1.0002

## Sheet: DOWN in DM
300 Genes Down-Regulated in Dermatomyositis (SAM analysis, 2-fold minimum, fdr<0.05)
LocusLink	Symbol	Name	Average fold change	Log(2) average fold change
3164	NR4A1	Nuclear receptor subfamily 4, group A, member 1	0.0821494	-3.60561
124936	CYB5D2	Cytochrome b5 domain containing 2	0.0971677	-3.36338
55565	ZNF821	Zinc finger protein 821	0.117755	-3.08614
911	CD1C	CD1c molecule	0.148584	-2.75065
7018	TF	Transferrin	0.188447	-2.40777
10720	UGT2B11	UDP glucuronosyltransferase 2 family, polypeptide B11	0.188479	-2.40752
155465	AGR3	Anterior gradient homolog 3 (Xenopus laevis)	0.194398	-2.36292
8309	ACOX2	Acyl-Coenzyme A oxidase 2, branched chain	0.198855	-2.33021
3992	FADS1	Fatty acid desaturase 1	0.202733	-2.30235
2181	ACSL3	acyl-CoA synthetase long-chain family member 3	0.204342	-2.29094
55422	ZNF331	Zinc finger protein 331	0.218054	-2.19724
3081	HGD	Transcribed locus, strongly similar to XP	0.221136	-2.17699
1511	CTSG	Cathepsin G	0.223556	-2.16129
60481	ELOVL5	Transcribed locus	0.224719	-2.15381
3638	INSIG1	Insulin induced gene 1	0.225229	-2.15054
1528	CYB5A	Cytochrome b5 type A (microsomal)	0.237498	-2.07401
10965	ACOT2::ACOT1	Acyl-CoA thioesterase 2	0.249047	-2.00551
54993	ZSCAN2	Zinc finger and SCAN domain containing 2	0.250868	-1.995
48	ACO1::11	aconitase 1, soluble	0.251232	-1.99291
4833	NME4	Non-metastatic cells 4, protein expressed in	0.251242	-1.99285
3157	HMGCS1	3-hydroxy-3-methylglutaryl-Coenzyme A synthase 1 (soluble)	0.253849	-1.97796
4199	ME1	Malic enzyme 1, NADP(+)-dependent, cytosolic	0.256675	-1.96198
2173	FABP7	Fatty acid binding protein 7, brain	0.257165	-1.95923
6563	SLC14A1	Solute carrier family 14 (urea transporter), member 1 (Kidd blood group)	0.258976	-1.94911
140462	ASB9	Ankyrin repeat and SOCS box-containing 9	0.271893	-1.87889
5187	PER1	Period homolog 1 (Drosophila)	0.276831	-1.85292
128486	C20orf142	fat storage-inducing transmembrane protein 2	0.280706	-1.83287
8556	CDC14A	CDC14 cell division cycle 14 homolog A (S. cerevisiae)	0.282742	-1.82244
147372	CCBE1	Collagen and calcium binding EGF domains 1	0.289744	-1.78715
79844	ZDHHC11	zinc finger, DHHC-type containing 11	0.295597	-1.7583
7148	TNXB	tenascin XB	0.298711	-1.74318
9077	DIRAS3	DIRAS family, GTP-binding RAS-like 3	0.300856	-1.73285
10399	GNB2L1	guanine nucleotide binding protein (G protein), beta polypeptide 2-like 1	0.301838	-1.72815
9415	FADS2	Fatty acid desaturase 2	0.30247	-1.72513
7069	THRSP	Thyroid hormone responsive (SPOT14 homolog, rat)	0.304024	-1.71774
2731	GLDC	Glycine dehydrogenase (decarboxylating)	0.31372	-1.67245
4257	MGST1	Microsomal glutathione S-transferase 1	0.313729	-1.67241
56894	AGPAT3	1-acylglycerol-3-phosphate O-acyltransferase 3	0.31397	-1.6713
64499	TPSB2	Tryptase beta 2	0.31404	-1.67098
196500	C12orf53	Chromosome 12 open reading frame 53	0.315196	-1.66568
910	CD1B	CD1b molecule	0.317983	-1.65298
5156	PDGFRA	Platelet-derived growth factor receptor, alpha polypeptide	0.320341	-1.64232
51083	GAL	Galanin prepropeptide	0.327528	-1.61031
4035	LRP1	Low density lipoprotein-related protein 1 (alpha-2-macroglobulin receptor)	0.328758	-1.6049
148811	PM20D1	Peptidase M20 domain containing 1	0.329816	-1.60027
25950::148534	RWDD3::TMEM56	RWD domain containing 3	0.331985	-1.59081
2705	GJB1	Gap junction protein, beta 1, 32kDa	0.332496	-1.58859
587	BCAT2	Branched chain aminotransferase 2, mitochondrial	0.333233	-1.5854
140032	RPS4Y2	ribosomal protein S4, Y-linked 2	0.336031	-1.57333
29997	GLTSCR2	Glioma tumor suppressor candidate region gene 2	0.339295	-1.55939
196410	METTL7B	Methyltransferase like 7B	0.339681	-1.55775
4597	MVD	Mevalonate (diphospho) decarboxylase	0.34229	-1.54671
60343	FAM3A	Family with sequence similarity 3, member A	0.342518	-1.54575
2947	GSTM3	Glutathione S-transferase mu 3 (brain)	0.343046	-1.54353
913	CD1E	CD1e molecule	0.344601	-1.537
116238	TLCD1	TLC domain containing 1	0.344638	-1.53684
5304	PIP	Prolactin-induced protein	0.346174	-1.53043
3953	LEPR	Transcribed locus	0.347378	-1.52542
57136	C20orf3	Chromosome 20 open reading frame 3	0.348125	-1.52232
83401	ELOVL3	Elongation of very long chain fatty acids (FEN1/Elo2, SUR4/Elo3, yeast)-like 3	0.348148	-1.52223
6309	SC5DL	Sterol-C5-desaturase (ERG3 delta-5-desaturase homolog, S. cerevisiae)-like	0.351477	-1.5085
54094	C21orf15	chromosome 21 open reading frame 15	0.352181	-1.50561
2205	FCER1A	Fc fragment of IgE, high affinity I, receptor for; alpha polypeptide	0.356656	-1.4874
402287	XM		0.356786	-1.48687
27441	CECR4	Cat eye syndrome chromosome region, candidate 5	0.358672	-1.47926
79827	ASAM	Adipocyte-specific adhesion molecule	0.359207	-1.47711
401677	LOC401677	similar to eukaryotic translation elongation factor 1 alpha 2	0.360612	-1.47148
439992	LOC439992::RPS3A	similar to ribosomal protein S3a	0.363757	-1.45895
442332	XM		0.364603	-1.4556
7045	TGFBI	Transforming growth factor, beta-induced, 68kDa	0.365446	-1.45227
6129	RPL7	ribosomal protein L7	0.365788	-1.45092
6296	ACSM3	acyl-CoA synthetase medium-chain family member 3	0.366093	-1.44972
121506	ERP27	Endoplasmic reticulum protein 27	0.366608	-1.44769
54437	SEMA5B	Sema domain, seven thrombospondin repeats (type 1 and type 1-like), transmembrane domain (TM) and short cytoplasmic domain, (semaphorin) 5B	0.368962	-1.43846
284064	LOC284064	similar to 60S ribosomal protein L29 (Cell surface heparin binding protein HIP)	0.369074	-1.43802
143381	LOC143381	GDNF family receptor alpha 1	0.370519	-1.43238
10954	PDIA5	Protein disulfide isomerase family A, member 5	0.372156	-1.42602
2254	FGF9	Fibroblast growth factor 9 (glia-activating factor)	0.374924	-1.41533
2678	GGT1	gamma-glutamyltransferase 1	0.375101	-1.41465
2290	FOXG1	Transcribed locus	0.376623	-1.40881
56935	C11orf75	Chromosome 11 open reading frame 75	0.377268	-1.40634
84187	TMEM164	Transmembrane protein 164	0.381147	-1.39158
10857	PGRMC1	Progesterone receptor membrane component 1	0.381199	-1.39138
23205	ACSBG1	acyl-CoA synthetase bubblegum family member 1	0.381835	-1.38898
51306	FAM13B	family with sequence similarity 13, member B	0.382197	-1.38761
441261	LOC441261	similar to Farnesyl pyrophosphate synthetase (FPP synthetase) (FPS) (Farnesyl diphosphate synthetase)	0.382821	-1.38526
1028	CDKN1C	Cyclin-dependent kinase inhibitor 1C (p57, Kip2)	0.383439	-1.38293
57452	GALNTL1	UDP-N-acetyl-alpha-D-galactosamine:polypeptide N-acetylgalactosaminyltransferase-like 1	0.384406	-1.3793
1675	CFD	Complement factor D (adipsin)	0.384829	-1.37771
84876	ORAI1	ORAI calcium release-activated calcium modulator 1	0.385935	-1.37357
286133	SCARA5	Scavenger receptor class A, member 5 (putative)	0.386094	-1.37298
123	ADFP	Adipose differentiation-related protein	0.386381	-1.3719
7177	TPSAB1	Tryptase alpha/beta 1	0.386911	-1.36993
402011	LOC402011	similar to eukaryotic translation elongation factor 1 alpha 2	0.388748	-1.36309
4598	MVK	Mevalonate kinase	0.389943	-1.35867
1002	CDH4	Cadherin 4, type 1, R-cadherin (retinal)	0.392673	-1.3486
154197	PNLDC1	poly(A)-specific ribonuclease (PARN)-like domain containing 1	0.392702	-1.34849
79035	OBFC2B	Oligonucleotide/oligosaccharide-binding fold containing 2B	0.393762	-1.34461
3621	ING1	Inhibitor of growth family, member 1	0.394349	-1.34245
247	ALOX15B	Arachidonate 15-lipoxygenase, type B	0.394468	-1.34202
116039	OSR2	Odd-skipped related 2 (Drosophila)	0.395456	-1.33841
90161	HS6ST2	Heparan sulfate 6-O-sulfotransferase 2	0.396948	-1.33298
220164	DOK6	Docking protein 6	0.397495	-1.33099
3417	IDH1	isocitrate dehydrogenase 1 (NADP+), soluble	0.398762	-1.3264
51655	RASD1	RAS, dexamethasone-induced 1	0.398874	-1.32599
54986	ULK4	Transcribed locus	0.399598	-1.32338
116448	OLIG1	Oligodendrocyte transcription factor 1	0.399717	-1.32295
55846	ITFG2	integrin alpha FG-GAP repeat containing 2	0.400109	-1.32153
55997	CFC1	cripto, FRL-1, cryptic family 1	0.401938	-1.31496
57291	KIAA0114	KIAA0114	0.401954	-1.3149
23591	APR-2::C17orf88	Transcribed locus, moderately similar to NP	0.402546	-1.31277
125144	C17orf45	Chromosome 17 open reading frame 45	0.402996	-1.31116
55244	SLC47A1	Solute carrier family 47, member 1	0.403163	-1.31057
221091	LOC221091	similar to hypothetical protein	0.406486	-1.29872
442102	LOC442102	similar to chromosome 11 open reading frame2; chromosome 11 open reading frame2	0.407298	-1.29584
284408	LOC284408	Hypothetical protein LOC284408	0.408168	-1.29276
388524	RPSAP58	Ribosomal protein SA pseudogene 58	0.410511	-1.28451
6307	SC4MOL	Sterol-C4-methyl oxidase-like	0.412404	-1.27787
10777	ARPP-21	Cyclic AMP-regulated phosphoprotein, 21 kD	0.413589	-1.27373
5827	PXMP2	Peroxisomal membrane protein 2, 22kDa	0.413644	-1.27354
51205	ACP6	Acid phosphatase 6, lysophosphatidic	0.413674	-1.27343
2646	GCKR	Glucokinase (hexokinase 4) regulator	0.414417	-1.27084
401725	LOC401725	similar to 60S ribosomal protein L6 (TAX-responsive enhancer element binding protein 107) (TAXREB107) (Neoplasm-related protein C140)	0.415648	-1.26657
392550	LOC392550	similar to 60S ribosomal protein L7	0.416257	-1.26445
146053	LOC146053	similar to ribosomal protein S3a	0.416521	-1.26354
6425	SFRP5	Secreted frizzled-related protein 5	0.416711	-1.26288
2192	FBLN1	Fibulin 1	0.41696	-1.26202
1381	CRABP1	Cellular retinoic acid binding protein 1	0.417554	-1.25996
10319	LAMC3	Laminin, gamma 3	0.419025	-1.25489
80824	DUSP16	Dual specificity phosphatase 16	0.419127	-1.25454
3141	HLCS	Holocarboxylase synthetase (biotin-(proprionyl-Coenzyme A-carboxylase (ATP-hydrolysing)) ligase)	0.420425	-1.25008
342808	RPS2P6	ribosomal protein S2 pseudogene 6	0.420615	-1.24943
5160	PDHA1	Pyruvate dehydrogenase (lipoamide) alpha 1	0.420954	-1.24827
389308	LOC389308::RPL10A	similar to ribosomal protein L10a	0.420997	-1.24812
9590	AKAP12	A kinase (PRKA) anchor protein 12	0.421139	-1.24763
203190	LGI3	Leucine-rich repeat LGI family, member 3	0.421287	-1.24713
9086	EIF1AY	Eukaryotic translation initiation factor 1A, Y-linked	0.421518	-1.24633
5250	SLC25A3	Solute carrier family 25 (mitochondrial carrier; phosphate carrier), member 3	0.421835	-1.24525
402397	LOC402397	similar to farnesyl diphosphate synthase	0.421935	-1.24491
341306	LOC341306	similar to ribosomal protein L10	0.421965	-1.24481
341	APOC1	Apolipoprotein C-I	0.422488	-1.24302
4239	MFAP4	Microfibrillar-associated protein 4	0.423169	-1.24069
388339	LOC388339	similar to ribosomal protein S18	0.423253	-1.24041
6192	RPS4Y1	Ribosomal protein S4, Y-linked 1	0.423626	-1.23914
344471	LOC344471	similar to 60S ribosomal protein L12	0.423759	-1.23868
1937	EEF1G	eukaryotic translation elongation factor 1 gamma	0.424033	-1.23775
9227	LRAT	lecithin retinol acyltransferase (phosphatidylcholine--retinol O-acyltransferase)	0.424995	-1.23448
738	C11orf2	chromosome 11 open reading frame2	0.425352	-1.23327
388076	LOC388076::RPS8	similar to ribosomal protein S8	0.426638	-1.22892
63895	FAM38B	Family with sequence similarity 38, member B	0.428222	-1.22357
145767	RPS3AP6	ribosomal protein S3A pseudogene 6	0.428923	-1.22121
51654	CDK5RAP1	CDK5 regulatory subunit associated protein 1	0.429224	-1.2202
6194	RPS6	Ribosomal protein S6	0.430737	-1.21512
390823	LOC390823	hypothetical LOC390823	0.43226	-1.21003
7134	TNNC1	Troponin C type 1 (slow)	0.434665	-1.20202
25805	BAMBI	BMP and activin membrane-bound inhibitor homolog (Xenopus laevis)	0.434909	-1.20121
114035	C21orf81::ANKRD20A1	Chromosome 21 open reading frame 81	0.434936	-1.20113
401896	LOC401896	similar to 60S ribosomal protein L10 (QM protein homolog)	0.435407	-1.19956
4535	ND1	NADH dehydrogenase subunit 1	0.437143	-1.19382
55728	N4BP2	NEDD4 binding protein 2	0.438107	-1.19064
6187	RPS2	ribosomal protein S2	0.438178	-1.19041
28514	DLL1	Delta-like 1 (Drosophila)	0.439148	-1.18722
293	SLC25A6	Solute carrier family 25 (mitochondrial carrier; adenine nucleotide translocator), member 6	0.439265	-1.18684
400652	LOC400652	similar to 40S ribosomal protein S3a	0.439637	-1.18562
6139	RPL17	Ribosomal protein L17	0.440156	-1.18391
4736	RPL10A	Ribosomal protein L10a	0.440973	-1.18124
214	ALCAM	Activated leukocyte cell adhesion molecule	0.441228	-1.1804
9534	ZNF254	Zinc finger protein 254	0.441699	-1.17886
3547	IGSF1	Immunoglobulin superfamily, member 1	0.441728	-1.17877
3033	HADH	Hydroxyacyl-Coenzyme A dehydrogenase	0.441805	-1.17852
84101	USP44	ubiquitin specific peptidase 44	0.441838	-1.17841
4948	OCA2	oculocutaneous albinism II	0.442008	-1.17786
1644	DDC	Dopa decarboxylase (aromatic L-amino acid decarboxylase)	0.442084	-1.17761
90187	EMILIN3	Elastin microfibril interfacer 3	0.442209	-1.1772
388344	RPL13P12	Ribosomal protein L13 pseudogene 12	0.442468	-1.17636
6189	RPS3A	Ribosomal protein S3A	0.44295	-1.17478
3249	HPN	Hepsin	0.445214	-1.16743
65985	AACS	acetoacetyl-CoA synthetase	0.447292	-1.16071
2159	F10	Coagulation factor X	0.448045	-1.15828
1717	DHCR7	7-dehydrocholesterol reductase	0.448924	-1.15546
118430	MUCL1	Mucin-like 1	0.449728	-1.15288
392358	LOC392358	similar to 40S ribosomal protein S6	0.450689	-1.14979
343301	LOC343301	hypothetical LOC343301	0.451477	-1.14728
148430	LOC148430	hypothetical LOC148430	0.451709	-1.14654
401016	LOC401016	similar to ribosomal protein S3a; 40S ribosomal protein S3a; v-fos transformation effector protein 1	0.45485	-1.13654
158345	LOC158345	similar to ribosomal protein L4	0.455176	-1.1355
133790	LOC133790	similar to ribosomal protein S18	0.455772	-1.13362
55540	IL17RB	interleukin 17 receptor B	0.455894	-1.13323
80195	C10orf57	Chromosome 10 open reading frame 57	0.456071	-1.13267
6675	UAP1	UDP-N-acteylglucosamine pyrophosphorylase 1	0.45638	-1.13169
594	BCKDHB	branched chain keto acid dehydrogenase E1, beta polypeptide	0.456964	-1.12985
3851	KRT4	keratin 4	0.457689	-1.12756
11261	CHP	Calcium binding protein P22	0.45863	-1.1246
389058	SP5	Sp5 transcription factor	0.458789	-1.1241
2297	FOXD1	Forkhead box D1	0.458851	-1.1239
442022	LOC442022	similar to Phosphatidylethanolamine-binding protein (PEBP) (Prostatic binding protein) (HCNPpp) (Neuropolypeptide h3) (Raf kinase inhibitor protein) (RKIP)	0.459528	-1.12178
81621	KAZALD1	Kazal-type serine peptidase inhibitor domain 1	0.460061	-1.1201
2944	GSTM1	Glutathione S-transferase mu 1	0.460242	-1.11953
391738	LOC391738	similar to 60S ribosomal protein L29 (Cell surface heparin binding protein HIP)	0.460287	-1.11939
2879	GPX4	Glutathione peroxidase 4 (phospholipid hydroperoxidase)	0.461125	-1.11677
439954	LOC439954	hypothetical LOC439954	0.461591	-1.11531
91522	COL23A1	collagen, type XXIII, alpha 1	0.462019	-1.11397
285176	LOC285176	Similar to ribosomal protein L10	0.463312	-1.10994
7108	TM7SF2	Transmembrane 7 superfamily member 2	0.463543	-1.10922
2086::51351	ERV3::ZNF117	Zinc finger protein 117	0.464393	-1.10658
3875	KRT18	Keratin 18	0.466452	-1.1002
6222	RPS18	Ribosomal protein S18	0.466734	-1.09933
221806	FLJ14712	Transcribed locus	0.467007	-1.09848
6135	RPL11	Ribosomal protein L11	0.467282	-1.09763
64792	RABL5	RAB, member RAS oncogene family-like 5	0.467762	-1.09615
4329	ALDH6A1	Aldehyde dehydrogenase 6 family, member A1	0.467785	-1.09608
84257	C8orf57	Transcribed locus	0.468126	-1.09503
139065	SLITRK4	SLIT and NTRK-like family, member 4	0.468234	-1.0947
10418	SPON1	spondin 1, extracellular matrix protein	0.468919	-1.09259
4925::91561	NUCB2::LOC91561	nucleobindin 2	0.468963	-1.09245
137107	LOC137107	similar to ribosomal protein L10a	0.469614	-1.09045
84649	DGAT2	Diacylglycerol O-acyltransferase homolog 2 (mouse)	0.469916	-1.08952
392239::389644	UBE2HP::LOC389644	ubiquitin-conjugating enzyme E2H (UBC8 homolog, yeast) pseudogene	0.470214	-1.08861
120318	LOC120318	similar to 40S ribosomal protein S6	0.470495	-1.08775
400987	LOC400987	hypothetical LOC400987	0.471592	-1.08439
4540	ND5	NADH dehydrogenase subunit 5	0.471692	-1.08408
7146	TNXA	tenascin XA pseudogene	0.472074	-1.08291
222	ALDH3B2	Aldehyde dehydrogenase 3 family, member B2	0.472821	-1.08063
346643	NC		0.47285	-1.08055
79661	NEIL1	Nei endonuclease VIII-like 1 (E. coli)	0.473312	-1.07914
6188	RPS3	Ribosomal protein S3	0.473377	-1.07894
144195	SLC2A14	Solute carrier family 2 (facilitated glucose transporter), member 3	0.47354	-1.07844
55902	ACSS2	Acyl-CoA synthetase short-chain family member 2	0.473854	-1.07749
9796	PHYHIP	Phytanoyl-CoA 2-hydroxylase interacting protein	0.474108	-1.07671
441837	LOC441837	similar to Glyceraldehyde 3-phosphate dehydrogenase (GAPDH) (38 kDa BFA-dependent ADP-ribosylation substrate) (BARS-38)	0.474857	-1.07444
79152	FA2H	Fatty acid 2-hydroxylase	0.475125	-1.07362
140801	RPL10L	Ribosomal protein L10-like	0.475217	-1.07334
613::26226	BCR::SHFM3P1::FBXW4P1	Breakpoint cluster region	0.475498	-1.07249
6128	RPL6	ribosomal protein L6	0.476268	-1.07015
257039	LOC257039	similar to 40S ribosomal protein S17	0.476941	-1.06812
51181	DCXR	Dicarbonyl/L-xylulose reductase	0.4771	-1.06764
55020	TTC38	Tetratricopeptide repeat domain 38	0.477537	-1.06631
441032	LOC441032	similar to eukaryotic translation elongation factor 1 alpha 1	0.477965	-1.06502
442209	LOC442209	similar to Zgc:73149 protein	0.47798	-1.06498
442216	RP4-753D5.2::RPS17L4	ribosomal protein S17 pseudogene	0.477998	-1.06492
440927	LOC440927	similar to ribosomal protein P1 isoform 2	0.47974	-1.05967
81029	WNT5B	Wingless-type MMTV integration site family, member 5B	0.479912	-1.05916
222166	C7orf41	Chromosome 7 open reading frame 41	0.480155	-1.05843
441907	LOC441907	similar to 60S ribosomal protein L6 (TAX-responsive enhancer element binding protein 107) (TAXREB107) (Neoplasm-related protein C140)	0.48085	-1.05634
202020	FLJ39653	Hypothetical protein FLJ39653	0.481388	-1.05473
25874	BRP44	Brain protein 44	0.481542	-1.05427
29914	UBIAD1	UbiA prenyltransferase domain containing 1	0.481619	-1.05404
3039	HBA1	Hemoglobin, alpha 1	0.48194	-1.05307
389305::648000	LOC389305::RPL7::XM		0.482094	-1.05261
341412	LOC341412	hypothetical LOC341412	0.482587	-1.05114
6138	RPL15	Ribosomal protein L15	0.482806	-1.05048
440908	C2orf14	Transcribed locus	0.483034	-1.0498
392490	FLJ44635	CDNA FLJ30378 fis, clone BRACE2007953	0.483202	-1.0493
6208	RPS14	Ribosomal protein S14	0.483867	-1.04732
3938	LCT	Lactase	0.484123	-1.04655
284393	RPL10P16	Ribosomal protein L10 pseudogene 16	0.484431	-1.04564
3040	HBA2	Hemoglobin, alpha 1	0.485069	-1.04374
400963	LOC400963	hypothetical gene supported by AB082925; BC019021; NM	0.485479	-1.04252
4176	MCM7	Minichromosome maintenance complex component 7	0.486048	-1.04083
8653	DDX3Y	DEAD (Asp-Glu-Ala-Asp) box polypeptide 3, Y-linked	0.486184	-1.04043
10974	C10orf116	Chromosome 10 open reading frame 116	0.486351	-1.03993
441013	LOC441013	similar to ribosomal protein S2	0.486608	-1.03917
8660	IRS2	Insulin receptor substrate 2	0.487853	-1.03548
2222	FDFT1	farnesyl-diphosphate farnesyltransferase 1	0.488032	-1.03495
6715	SRD5A1	Steroid-5-alpha-reductase, alpha polypeptide 1 (3-oxo-5 alpha-steroid delta 4-dehydrogenase alpha 1)	0.488384	-1.03391
89874	SLC25A21	solute carrier family 25 (mitochondrial oxodicarboxylate carrier), member 21	0.488528	-1.03349
6125	RPL5	ribosomal protein L5	0.489482	-1.03067
39	ACAT2	Acetyl-Coenzyme A acetyltransferase 2	0.489681	-1.03008
8532	CPZ	Carboxypeptidase Z	0.489731	-1.02994
80339	PNPLA3	Patatin-like phospholipase domain containing 3	0.490103	-1.02884
8870	IER3	Immediate early response 3	0.490547	-1.02754
6176	RPLP1	Ribosomal protein, large, P1	0.490721	-1.02703
1638	DCT	Dopachrome tautomerase (dopachrome delta-isomerase, tyrosine-related protein 2)	0.490817	-1.02674
3303	HSPA1A	Heat shock 70kDa protein 1A	0.491113	-1.02587
10090	UST	uronyl-2-sulfotransferase	0.491535	-1.02463
11186	RASSF1	Ras association (RalGDS/AF-6) domain family member 1	0.492109	-1.02295
389342	LOC389342	similar to ribosomal protein L10	0.492257	-1.02252
4582	MUC1	Mucin 1, cell surface associated	0.492633	-1.02142
8777	MPDZ	Multiple PDZ domain protein	0.492726	-1.02114
81578	COL21A1	Collagen, type XXI, alpha 1	0.492807	-1.02091
389787	LOC389787	similar to Translationally-controlled tumor protein (TCTP) (p23) (Histamine-releasing factor) (HRF) (Fortilin)	0.493297	-1.01947
9886	RHOBTB1	Rho-related BTB domain containing 1	0.493312	-1.01943
387841	LOC387841	similar to ribosomal protein L13a	0.494244	-1.0167
7086	TKT	Transketolase	0.494681	-1.01543
51099	ABHD5	Abhydrolase domain containing 5	0.494726	-1.0153
286444	LOC286444	similar to 40S ribosomal protein S2	0.495212	-1.01388
51015	ISOC1	Isochorismatase domain containing 1	0.495583	-1.0128
388460	LOC388460	hypothetical LOC388460	0.495778	-1.01223
127343	DMBX1	diencephalon/mesencephalon homeobox 1	0.495989	-1.01162
6204	RPS10	ribosomal protein S10	0.496385	-1.01047
56165	TDRD1	Tudor domain containing 1	0.496459	-1.01025
4037	LRP3	Low density lipoprotein receptor-related protein 3	0.497645	-1.00681
26986	PABPC1	Poly(A) binding protein, cytoplasmic 1	0.497811	-1.00633
338785::3851	KRT6L::KRT4	Keratin 8	0.498214	-1.00516
442232	LOC442232	similar to 60S ribosomal protein L17 (L23)	0.498548	-1.0042
391656	LOC391656	Transcribed locus	0.498586	-1.00409
84327	ZBED3	Zinc finger, BED-type containing 3	0.49873	-1.00367
6193	RPS5	Ribosomal protein S5	0.499255	-1.00215
57662	KIAA1543	KIAA1543	0.499302	-1.00201
441112	LOC441112	similar to ribosomal protein P1 isoform 2; 60S acidic ribosomal protein P1; acidic ribosomal phosphoprotein P1	0.499624	-1.00109
