# Supplementary material for: Interferon and Biologic Signatures in Dermatomyositis Skin: Specificity and Heterogeneity across Diseases
Source: PLoS One. 2012 Jan 3;7(1):e29161. doi: 10.1371/journal.pone.0029161 (PMC3250414; doi:10.1371/journal.pone.0029161)
Supplement: Table S3 — Top 25 upregulated genes in DM skin. The top 25 upregulated genes from Table S2 are ordered (highest to lowest expression values relative to healthy controls). Genes previously identified to be induced by IFN are bolded. (XLS) [file pone.0029161.s008.xls]

## Sheet: Sheet1
Top 25 upregulated genes in dermatomyositis
LocusLink	Symbol	Name
9636	ISG15	ISG15 ubiquitin-like modifier
116071	BATF2	Basic leucine zipper transcription factor, ATF-like 2
3627	CXCL10	Chemokine (C-X-C motif) ligand 10
8638	OASL	2'-5'-oligoadenylate synthetase-like
10561	IFI44	Interferon-induced protein 44
9598	CSAG2	CSAG family, member 2
10964	IFI44L	Interferon-induced protein 44-like
3433	IFIT2	Interferon-induced protein with tetratricopeptide repeats 2
3437	IFIT3	interferon-induced protein with tetratricopeptide repeats 3
3434	IFIT1	Interferon-induced protein with tetratricopeptide repeats 1
2537	IFI6	Interferon, alpha-inducible protein 6
4314	MMP3	Matrix metallopeptidase 3 (stromelysin 1, progelatinase)
374918	IGFL1	IGF-like family member 1
4600	MX2	Myxovirus (influenza virus) resistance 2 (mouse)
55008	HERC6	Hect domain and RLD 6
64135	IFIH1	Interferon induced with helicase C domain 1
54809	SAMD9	sterile alpha motif domain containing 9
51191	HERC5	hect domain and RLD 5
3507	IGHM	immunoglobulin heavy constant mu
27074	LAMP3	Lysosomal-associated membrane protein 3
3620	IDO1	Indoleamine 2,3-dioxygenase 1
54625	PARP14	poly (ADP-ribose) polymerase family, member 14
3669	ISG20	Interferon stimulated exonuclease gene 20kDa
684	BST2	Bone marrow stromal cell antigen 2
94240	EPSTI1	Epithelial stromal interaction 1 (breast)
