# Supplementary material for: Interferon and Biologic Signatures in Dermatomyositis Skin: Specificity and Heterogeneity across Diseases
Source: PLoS One. 2012 Jan 3;7(1):e29161. doi: 10.1371/journal.pone.0029161 (PMC3250414; doi:10.1371/journal.pone.0029161)
Supplement: Table S4 — Core IFN gene list. The 117 genes comprising the “core IFN gene list” are listed (highest to lowest expression values relative to unstimulated cells). The list was derived as described in Methods. (XLS) [file pone.0029161.s009.xls]

## Sheet: Sheet1
Core Interferon Gene list
LocusLink	Symbol	Name	fold change
10964	IFI44L	interferon-induced protein 44-like	52.7709
4599	MX1	myxovirus (influenza virus) resistance 1, interferon-inducible protein p78 (mouse)	32.3656
2633	GBP1	guanylate binding protein 1, interferon-inducible, 67kDa	30.7738
3437	IFIT3	interferon-induced protein with tetratricopeptide repeats 3	27.6236
3429	IFI27	interferon, alpha-inducible protein 27	23.6431
3433	IFIT2	interferon-induced protein with tetratricopeptide repeats 2	22.2715
8519	IFITM1	interferon induced transmembrane protein 1 (9-27)	22.1275
8638	OASL	2'-5'-oligoadenylate synthetase-like	21.741
4600	MX2	myxovirus (influenza virus) resistance 2 (mouse)	20.6544
3620	IDO1	indoleamine 2,3-dioxygenase 1	20.4854
5698	PSMB9	proteasome (prosome, macropain) subunit, beta type, 9 (large multifunctional peptidase 2)	18.2611
10537	GABBR1	gamma-aminobutyric acid (GABA) B receptor, 1	17.37
3430	IFI35	interferon-induced protein 35	13.3188
684	BST2	bone marrow stromal cell antigen 2	12.7991
3669	ISG20	interferon stimulated exonuclease gene 20kDa	12.272
4939	OAS2	2'-5'-oligoadenylate synthetase 2, 69	12.1404
3659	IRF1	interferon regulatory factor 1	12.0914
9636	ISG15	ISG15 ubiquitin-like modifier	11.8189
6398	SECTM1	secreted and transmembrane 1	11.6628
6890	TAP1	transporter 1, ATP-binding cassette, sub-family B (MDR	11.3874
23586	DDX58	DEAD (Asp-Glu-Ala-Asp) box polypeptide 58	11.2156
5696	PSMB8	proteasome (prosome, macropain) subunit, beta type, 8 (large multifunctional peptidase 7)	9.55573
2537	IFI6	interferon, alpha-inducible protein 6	9.55503
80830	APOL6	apolipoprotein L, 6	9.48189
10561	IFI44	interferon-induced protein 44	9.36047
64135	IFIH1	interferon induced with helicase C domain 1	9.26928
64108	RTP4	receptor (chemosensory) transporter protein 4	9.06669
3122	HLA-DRA	major histocompatibility complex, class II, DR alpha	8.72639
4940	OAS3	2'-5'-oligoadenylate synthetase 3, 100kDa	8.06145
54739	XAF1	XIAP associated factor 1	7.93617
5920	RARRES3	retinoic acid receptor responder (tazarotene induced) 3	7.84638
716	C1S	complement component 1, s subcomponent	7.70292
3431	SP110	SP110 nuclear body protein	7.65526
7453	WARS	tryptophanyl-tRNA synthetase	7.0231
9246	UBE2L6	ubiquitin-conjugating enzyme E2L 6	6.95635
3601	IL15RA	interleukin 15 receptor, alpha	6.7865
10346	TRIM22	tripartite motif-containing 22	6.62182
710	SERPING1	serpin peptidase inhibitor, clade G (C1 inhibitor), member 1	6.43403
8542	APOL1	apolipoprotein L, 1	6.42257
9111	NMI	N-myc (and STAT) interactor	5.86882
2643	GCH1	GTP cyclohydrolase 1	5.81742
972	CD74	CD74 molecule, major histocompatibility complex, class II invariant chain	5.417
51296	SLC15A3	solute carrier family 15, member 3	5.28671
24138	IFIT5	interferon-induced protein with tetratricopeptide repeats 5	5.14409
6737	TRIM21	tripartite motif-containing 21	5.07869
54809	SAMD9	sterile alpha motif domain containing 9	5.01166
2634	GBP2	guanylate binding protein 2, interferon-inducible	4.80055
51056	LAP3	leucine aminopeptidase 3	4.78169
5359	PLSCR1	phospholipid scramblase 1	4.76534
10410	IFITM3	interferon induced transmembrane protein 3 (1-8U)	4.72645
715	C1R	complement component 1, r subcomponent	4.67196
8743	TNFSF10	tumor necrosis factor (ligand) superfamily, member 10	4.43032
64761	PARP12	poly (ADP-ribose) polymerase family, member 12	4.4227
6772	STAT1	signal transducer and activator of transcription 1, 91kDa	4.33854
27074	LAMP3	lysosomal-associated membrane protein 3	4.33097
10379	IRF9	interferon regulatory factor 9	4.31314
3106	HLA-B	major histocompatibility complex, class I, B	4.29987
3113	HLA-DPA1	major histocompatibility complex, class II, DP alpha 1	4.09297
5371	PML	promyelocytic leukemia	4.04044
3959	LGALS3BP	lectin, galactoside-binding, soluble, 3 binding protein	4.00869
81894	SLC25A28	solute carrier family 25, member 28	3.8842
8651	SOCS1	suppressor of cytokine signaling 1	3.86856
55281	TMEM140	transmembrane protein 140	3.78682
3123	HLA-DRB1	MHC class II HLA-DRB3 mRNA (HLA-DRB3*01012 allele)	3.74453
6891	TAP2	transporter 2, ATP-binding cassette, sub-family B (MDR	3.71031
9235	IL32	interleukin 32	3.59447
79132	DHX58	DEXH (Asp-Glu-X-His) box polypeptide 58	3.50897
23780	APOL2	apolipoprotein L, 2	3.47523
6773	STAT2	signal transducer and activator of transcription 2, 113kDa	3.44128
7706	TRIM25	tripartite motif-containing 25	3.42163
55337	C19orf66	chromosome 19 open reading frame 66	3.3575
5366	PMAIP1	phorbol-12-myristate-13-acetate-induced protein 1	3.35675
9830	TRIM14	tripartite motif-containing 14	3.3234
629	CFB	complement factor B	3.29941
3075	CFH	complement factor H	3.2937
10581	IFITM2	interferon induced transmembrane protein 2 (1-8D)	3.28776
64167	ERAP2	endoplasmic reticulum aminopeptidase 2	3.25334
4061	LY6E	lymphocyte antigen 6 complex, locus E	3.15323
10437	IFI30	interferon, gamma-inducible protein 30	3.12484
6376	CX3CL1	chemokine (C-X3-C motif) ligand 1	3.07284
3383	ICAM1	intercellular adhesion molecule 1	3.05459
834	CASP1	caspase 1, apoptosis-related cysteine peptidase (interleukin 1, beta, convertase)	3.04973
5699	PSMB10	proteasome (prosome, macropain) subunit, beta type, 10	3.02502
7424	VEGFC	vascular endothelial growth factor C	3.01303
127544	RNF19B	ring finger protein 19B	2.97098
6672	SP100	SP100 nuclear antigen	2.94286
3119	HLA-DQB1	major histocompatibility complex, class II, DQ beta 1	2.90852
10906	TRAFD1	TRAF-type zinc finger domain containing 1	2.89527
6347	CCL2	chemokine (C-C motif) ligand 2	2.78851
5721	PSME2	proteasome (prosome, macropain) activator subunit 2 (PA28 beta)	2.7728
1847	DUSP5	dual specificity phosphatase 5	2.73217
3134	HLA-F	major histocompatibility complex, class I, F	2.71277
3133	HLA-E	major histocompatibility complex, class I, E	2.62692
9473	C1orf38	chromosome 1 open reading frame 38	2.62526
8767	RIPK2	receptor-interacting serine-threonine kinase 2	2.59923
5743	PTGS2	prostaglandin-endoperoxide synthase 2 (prostaglandin G	2.59338
3717	JAK2	Janus kinase 2 (a protein tyrosine kinase)	2.562
7318	UBA7	ubiquitin-like modifier activating enzyme 7	2.5443
65987	KCTD14	potassium channel tetramerisation domain containing 14	2.50849
4615	MYD88	myeloid differentiation primary response gene (88)	2.50338
56829	ZC3HAV1	zinc finger CCCH-type, antiviral 1	2.49041
55080	TAPBPL	TAP binding protein-like	2.47263
3135	HLA-G	major histocompatibility complex, class I, G	2.47228
3108	HLA-DMA	major histocompatibility complex, class II, DM alpha	2.45986
5610	EIF2AK2	eukaryotic translation initiation factor 2-alpha kinase 2	2.39814
840	CASP7	caspase 7, apoptosis-related cysteine peptidase	2.38968
103	ADAR	adenosine deaminase, RNA-specific	2.36593
3115	HLA-DPB1	major histocompatibility complex, class II, DP beta 1	2.36067
1890	TYMP	thymidine phosphorylase	2.33561
58472	SQRDL	sulfide quinone reductase-like (yeast)	2.32367
1520	CTSS	cathepsin S	2.29775
3105	HLA-A	major histocompatibility complex, class I, A	2.1891
7726	TRIM26	tripartite motif-containing 26	2.18544
10135	NAMPT	nicotinamide phosphoribosyltransferase	2.18542
55013	CCDC109B	coiled-coil domain containing 109B	2.16748
1316	KLF6	Kruppel-like factor 6	2.11259
11054	OGFR	opioid growth factor receptor	2.06096
